# Supplementary material for: Assessing the influence of preconception diet on female fertility: a systematic scoping review of observational studies
Source: Hum Reprod Update. 2023 Jul 19;29(6):811–28. doi: 10.1093/humupd/dmad018 (PMC10663051; doi:10.1093/humupd/dmad018)
Supplement: dmad018_Supplementary_Data [file dmad018_supplementary_data.zip]

Archive with 3 entries (2 files):
- dmad018_Supplementary_Data/
- dmad018_Supplementary_Data/HRU-22-0047-R1-SuppFile1.docx
- dmad018_Supplementary_Data/HRU-22-0047.R1 Suppl Tables Final EO.docx
